# Supplementary material for: Keratins as an Inflammation Trigger Point in Epidermolysis Bullosa Simplex
Source: Int J Mol Sci. 2021 Nov 18;22(22):12446. doi: 10.3390/ijms222212446 (PMC8624175; doi:10.3390/ijms222212446)
Supplement: Supplementary file 1 [file ijms-22-12446-s001.zip]

Archive with 1 entries (1 files):
- ijms-1397834-supplementary.pdf
